# Supplementary material for: ﻿Primulayanbianensis (Primulaceae), a new species in ﻿Primula sect. ﻿Cortusoides from Sichuan, China
Source: PhytoKeys. 2025 Feb 14;252:109–18. doi: 10.3897/phytokeys.252.140026 (PMC11845986; doi:10.3897/phytokeys.252.140026)
Supplement: XML Treatment for Primula yanbianensis [file phytokeys.252.140026-treatment1.xml]

<!DOCTYPE tp:taxon-treatment
  PUBLIC "-//TaxonX//DTD Taxonomic Treatment Publishing DTD v0 20100105//EN" "tax-treatment-NSO.dtd">
<tp:taxon-treatment xmlns:tp="http://www.plazi.org/taxpub"><tp:treatment-meta><kwd-group><label>Taxon classification</label><kwd>
              <named-content content-type="kingdom">Plantae</named-content>
            </kwd><kwd>
              <named-content content-type="order">Ericales</named-content>
            </kwd><kwd>
              <named-content content-type="family">Primulaceae</named-content>
            </kwd></kwd-group><mixed-citation publication-type="journal"><person-group><name><surname>Shuai</surname><given-names>Tian</given-names></name><name><surname>Lin</surname><given-names>Hong-qiang</given-names></name><name><surname>Cai</surname><given-names>Lei</given-names></name><name><surname>Chen</surname><given-names>Yu-fan</given-names></name><name><surname>Wu</surname><given-names>Zhi-kun</given-names></name></person-group><article-title>﻿<italic><tp:taxon-name><tp:taxon-name-part taxon-name-part-type="genus" reg="Primula">Primula</tp:taxon-name-part><tp:taxon-name-part taxon-name-part-type="species" reg="yanbianensis">yanbianensis</tp:taxon-name-part></tp:taxon-name></italic> (<tp:taxon-name><tp:taxon-name-part taxon-name-part-type="family">Primulaceae</tp:taxon-name-part></tp:taxon-name>), a new species in ﻿<italic><tp:taxon-name><tp:taxon-name-part taxon-name-part-type="genus" reg="Primula">Primula</tp:taxon-name-part></tp:taxon-name></italic> sect. ﻿<italic><tp:taxon-name><tp:taxon-name-part taxon-name-part-type="genus" reg="Primula"/><tp:taxon-name-part taxon-name-part-type="section" reg="Cortusoides">Cortusoides</tp:taxon-name-part></tp:taxon-name></italic> from Sichuan, China</article-title><source>PhytoKeys</source><day>14</day><month>02</month><year>2025</year><volume>252</volume><fpage>109</fpage><lpage>118</lpage><pub-id pub-id-type="doi">10.3897/phytokeys.252.140026</pub-id></mixed-citation></tp:treatment-meta><tp:nomenclature><label>﻿</label><tp:taxon-name>
            <object-id xmlns:xlink="http://www.w3.org/1999/xlink" content-type="arpha" xlink:type="simple">A1D82914-CD78-5B10-A0D8-DE2B235516F6</object-id>
            <tp:taxon-name-part taxon-name-part-type="genus" reg="Primula">Primula</tp:taxon-name-part>
            <tp:taxon-name-part taxon-name-part-type="species" reg="yanbianensis">yanbianensis</tp:taxon-name-part>
            <object-id xmlns:xlink="http://www.w3.org/1999/xlink" content-type="ipni" xlink:type="simple">urn:lsid:ipni.org:names: 77356677-1</object-id>
          </tp:taxon-name><tp:taxon-authority>T.Shuai, Lei Cai &amp; Z.K.Wu</tp:taxon-authority><tp:taxon-status xmlns:xlink="http://www.w3.org/1999/xlink" xlink:type="simple">sp. nov.</tp:taxon-status></tp:nomenclature><tp:treatment-sec sec-type="diagnosis" id="SECID0EKMAC"><title>Diagnosis.</title><p>The new species is most similar to <italic><tp:taxon-name><tp:taxon-name-part taxon-name-part-type="genus" reg="Primula">P.</tp:taxon-name-part><tp:taxon-name-part taxon-name-part-type="species" reg="neurocalyx">neurocalyx</tp:taxon-name-part></tp:taxon-name></italic>, <italic><tp:taxon-name><tp:taxon-name-part taxon-name-part-type="genus" reg="Primula">P.</tp:taxon-name-part><tp:taxon-name-part taxon-name-part-type="species" reg="longipilosa">longipilosa</tp:taxon-name-part></tp:taxon-name></italic> and <italic><tp:taxon-name><tp:taxon-name-part taxon-name-part-type="genus" reg="Primula">P.</tp:taxon-name-part><tp:taxon-name-part taxon-name-part-type="species" reg="sinomollis">sinomollis</tp:taxon-name-part></tp:taxon-name></italic>, sharing multicellular hairs covering the plant, subrounded leaf blade are more or less lobed, with distinct petiole and a deeply cordate base and campanulate or narrowly campanulate calyx. However, the new species is distinguished from the latter three mainly by its scape usually being lower than leaf clusters, umbel is in whorls of 1–2, broadly ovate bracts and rose to pink petals are distinctly veined (Figs <xref ref-type="fig" rid="F1">1</xref>–<xref ref-type="fig" rid="F3">3</xref>). The main morphological distinctions between <italic><tp:taxon-name><tp:taxon-name-part taxon-name-part-type="genus" reg="Primula">P.</tp:taxon-name-part><tp:taxon-name-part taxon-name-part-type="species" reg="yanbianensis">yanbianensis</tp:taxon-name-part></tp:taxon-name></italic>, <italic><tp:taxon-name><tp:taxon-name-part taxon-name-part-type="genus" reg="Primula">P.</tp:taxon-name-part><tp:taxon-name-part taxon-name-part-type="species" reg="neurocalyx">neurocalyx</tp:taxon-name-part></tp:taxon-name></italic>, <italic><tp:taxon-name><tp:taxon-name-part taxon-name-part-type="genus" reg="Primula">P.</tp:taxon-name-part><tp:taxon-name-part taxon-name-part-type="species" reg="longipilosa">longipilosa</tp:taxon-name-part></tp:taxon-name></italic> and <italic><tp:taxon-name><tp:taxon-name-part taxon-name-part-type="genus" reg="Primula">P.</tp:taxon-name-part><tp:taxon-name-part taxon-name-part-type="species" reg="sinomollis">sinomollis</tp:taxon-name-part></tp:taxon-name></italic> are summarised in Table <xref ref-type="table" rid="T1">1</xref>.</p><table-wrap id="T1" position="float" orientation="portrait"><label>Table 1.</label><caption><p>Comparison of main morphological characters amongst <italic><tp:taxon-name><tp:taxon-name-part taxon-name-part-type="genus" reg="Primula">P.</tp:taxon-name-part><tp:taxon-name-part taxon-name-part-type="species" reg="yanbianensis">yanbianensis</tp:taxon-name-part></tp:taxon-name></italic>, <italic><tp:taxon-name><tp:taxon-name-part taxon-name-part-type="genus" reg="Primula">P.</tp:taxon-name-part><tp:taxon-name-part taxon-name-part-type="species" reg="neurocalyx">neurocalyx</tp:taxon-name-part></tp:taxon-name></italic>, <italic><tp:taxon-name><tp:taxon-name-part taxon-name-part-type="genus" reg="Primula">P.</tp:taxon-name-part><tp:taxon-name-part taxon-name-part-type="species" reg="longipilosa">longipilosa</tp:taxon-name-part></tp:taxon-name></italic> and <italic><tp:taxon-name><tp:taxon-name-part taxon-name-part-type="genus" reg="Primula">P.</tp:taxon-name-part><tp:taxon-name-part taxon-name-part-type="species" reg="sinomollis">sinomollis</tp:taxon-name-part></tp:taxon-name></italic>.</p></caption><table id="TID0EHMAG" rules="all"><tbody><tr><th rowspan="1" colspan="1">Characters</th><th rowspan="1" colspan="1">
                    <italic>
                      <tp:taxon-name><tp:taxon-name-part taxon-name-part-type="genus" reg="Primula">P.</tp:taxon-name-part><tp:taxon-name-part taxon-name-part-type="species" reg="yanbianensis">yanbianensis</tp:taxon-name-part></tp:taxon-name>
                    </italic>
                  </th><th rowspan="1" colspan="1">
                    <italic>
                      <tp:taxon-name><tp:taxon-name-part taxon-name-part-type="genus" reg="Primula">P.</tp:taxon-name-part><tp:taxon-name-part taxon-name-part-type="species" reg="longipilosa">longipilosa</tp:taxon-name-part></tp:taxon-name>
                    </italic>
                  </th><th rowspan="1" colspan="1">
                    <italic>
                      <tp:taxon-name><tp:taxon-name-part taxon-name-part-type="genus" reg="Primula">P.</tp:taxon-name-part><tp:taxon-name-part taxon-name-part-type="species" reg="neurocalyx">neurocalyx</tp:taxon-name-part></tp:taxon-name>
                    </italic>
                  </th><th rowspan="1" colspan="1">
                    <italic>
                      <tp:taxon-name><tp:taxon-name-part taxon-name-part-type="genus" reg="Primula">P.</tp:taxon-name-part><tp:taxon-name-part taxon-name-part-type="species" reg="sinomollis">sinomollis</tp:taxon-name-part></tp:taxon-name>
                    </italic>
                  </th></tr><tr><td rowspan="1" colspan="1">Leaf blade</td><td rowspan="1" colspan="1">suborbicular to reniform, 3–10 cm in diameter, adaxially with sparsely multicellular hairs, abaxially with multicellular hairs along veins</td><td rowspan="1" colspan="1">cordate to<break/> broad cordate, 4–16 cm in diameter, covered with white soft multicellular hairs on both sides</td><td rowspan="1" colspan="1">orbicular or broadly ovoid, 3–7 cm in diameter, adaxially with sparsely multicellular hairs, abaxially with long hairs along veins</td><td rowspan="1" colspan="1">broadly elliptic to suborbicular, 3–8 cm in diameter, adaxially with appressed multicellular hairs, abaxially with long hairs along veins</td></tr><tr><td rowspan="1" colspan="1">Bract</td><td rowspan="1" colspan="1">broadly ovoid, 3–6 mm long</td><td rowspan="1" colspan="1">narrowly lanceolate, 5–15 mm long</td><td rowspan="1" colspan="1">linear-lanceolate, 6 mm long</td><td rowspan="1" colspan="1">linear to linear-lanceolate, 6–8 mm long</td></tr><tr><td rowspan="1" colspan="1">Scape</td><td rowspan="1" colspan="1">usually shorter than leaf clusters</td><td rowspan="1" colspan="1">shorter than or almost equal to leaf clusters</td><td rowspan="1" colspan="1">slightly longer than or equal to leaf cluster</td><td rowspan="1" colspan="1">usually much longer than leaf clusters</td></tr><tr><td rowspan="1" colspan="1">Inflorescence</td><td rowspan="1" colspan="1">umbels, 1–2 whorled, with each round containing 3–5 flowers</td><td rowspan="1" colspan="1">racemes mostly, sometimes umbels, 2, 3 rising from the rosette leaves, each scape has 7–25 flowers arranged in a racemose inforescence</td><td rowspan="1" colspan="1">umbels, 1, 2 whorled, with each round containing 3–7 flowers</td><td rowspan="1" colspan="1">umbels, 3–10 whorled, with each round containing 3–9 flowers</td></tr><tr><td rowspan="1" colspan="1">Calyx</td><td rowspan="1" colspan="1">6–8 mm long, lobes broadly ovate</td><td rowspan="1" colspan="1">6–10 mm long, lobes triangular to ovate-triangular</td><td rowspan="1" colspan="1">7–9 mm long, lobes rectangular to rectangular-lanceolate, herbaceous</td><td rowspan="1" colspan="1">5, 6.5 mm long, distinctly 5-ribbed, lobes narrowly lanceolate</td></tr><tr><td rowspan="1" colspan="1">Flowers</td><td rowspan="1" colspan="1">heterostylous, corolla rose to pink with distinctive veins on all part of lobes, yellow eye</td><td rowspan="1" colspan="1">heterostylous, corolla pink to pink rose, with veins prominent at base of lobes, inconspicuous at apex, purple eye</td><td rowspan="1" colspan="1">homostylous, corolla red-purple, lack veins on lobes, yellow eye</td><td rowspan="1" colspan="1">heterostylous, corolla light red to magenta or purple-red, lack veins on lobes, purple eye</td></tr><tr><td rowspan="1" colspan="1">Flowering time</td><td rowspan="1" colspan="1">June to July</td><td rowspan="1" colspan="1">July</td><td rowspan="1" colspan="1">May to July</td><td rowspan="1" colspan="1">April</td></tr></tbody></table></table-wrap><fig id="F1" position="float" orientation="portrait"><object-id xmlns:xlink="http://www.w3.org/1999/xlink" content-type="doi" xlink:type="simple">10.3897/phytokeys.252.140026.figure1</object-id><object-id xmlns:xlink="http://www.w3.org/1999/xlink" content-type="arpha" xlink:type="simple">8AF63116-93EF-5687-B596-104015E53F90</object-id><label>Figure 1.</label><caption><p><italic><tp:taxon-name><tp:taxon-name-part taxon-name-part-type="genus" reg="Primula">Primula</tp:taxon-name-part><tp:taxon-name-part taxon-name-part-type="species" reg="yanbianensis">yanbianensis</tp:taxon-name-part></tp:taxon-name></italic> sp. nov. <bold>A</bold> habitat <bold>B</bold> habit in flowering <bold>C</bold> fresh plant with roots <bold>D</bold> inflorescence <bold>E</bold> leaves, left: upper surface, right: lower surface <bold>F</bold> bracts and calyx <bold>G</bold> calyx and stamens <bold>H</bold> flower, front view <bold>I</bold> pin flower and thrum flower. Photographed by Z.K.Wu.</p></caption><graphic xmlns:xlink="http://www.w3.org/1999/xlink" xlink:href="phytokeys-252-109_article-140026__-g001.jpg" position="float" orientation="portrait" xlink:type="simple" id="oo_1251376.jpg"><uri content-type="original_file" xlink:type="simple">https://binary.pensoft.net/fig/1251376</uri></graphic></fig><fig id="F2" position="float" orientation="portrait"><object-id xmlns:xlink="http://www.w3.org/1999/xlink" content-type="doi" xlink:type="simple">10.3897/phytokeys.252.140026.figure2</object-id><object-id xmlns:xlink="http://www.w3.org/1999/xlink" content-type="arpha" xlink:type="simple">9D2B30F7-9C82-5678-A933-8463F8B63587</object-id><label>Figure 2.</label><caption><p><italic><tp:taxon-name><tp:taxon-name-part taxon-name-part-type="genus" reg="Primula">Primula</tp:taxon-name-part><tp:taxon-name-part taxon-name-part-type="species" reg="yanbianensis">yanbianensis</tp:taxon-name-part></tp:taxon-name></italic> sp. nov. <bold>A</bold> habit <bold>B</bold> leaves, left: upper surface, right: lower surface <bold>C</bold> flower, left: thrum flower, right: pin flower <bold>D</bold> calyx and stigma <bold>E</bold> calyx and ovary. Drawn by Ms. Xiang-Li Wu.</p></caption><graphic xmlns:xlink="http://www.w3.org/1999/xlink" xlink:href="phytokeys-252-109_article-140026__-g002.jpg" position="float" orientation="portrait" xlink:type="simple" id="oo_1251377.jpg"><uri content-type="original_file" xlink:type="simple">https://binary.pensoft.net/fig/1251377</uri></graphic></fig><fig id="F3" position="float" orientation="portrait"><object-id xmlns:xlink="http://www.w3.org/1999/xlink" content-type="doi" xlink:type="simple">10.3897/phytokeys.252.140026.figure3</object-id><object-id xmlns:xlink="http://www.w3.org/1999/xlink" content-type="arpha" xlink:type="simple">64EE7AA9-4132-5D76-B9AD-84F6823C6289</object-id><label>Figure 3.</label><caption><p><italic><tp:taxon-name><tp:taxon-name-part taxon-name-part-type="genus" reg="Primula">Primula</tp:taxon-name-part><tp:taxon-name-part taxon-name-part-type="species" reg="yanbianensis">yanbianensis</tp:taxon-name-part></tp:taxon-name></italic> and three of its allies <bold>A</bold> holotype of <italic><tp:taxon-name><tp:taxon-name-part taxon-name-part-type="genus" reg="Primula">P.</tp:taxon-name-part><tp:taxon-name-part taxon-name-part-type="species" reg="yanbianensis">yanbianensis</tp:taxon-name-part></tp:taxon-name></italic> (L.Cai 2017070, KUN!) <bold>B</bold> holotype of <italic><tp:taxon-name><tp:taxon-name-part taxon-name-part-type="genus" reg="Primula">P.</tp:taxon-name-part><tp:taxon-name-part taxon-name-part-type="species" reg="longipilosa">longipilosa</tp:taxon-name-part></tp:taxon-name></italic> (Gengma TCM Resources Survey Exped. 5309260482, KUN!) <bold>C</bold> type of <italic><tp:taxon-name><tp:taxon-name-part taxon-name-part-type="genus" reg="Primula">P.</tp:taxon-name-part><tp:taxon-name-part taxon-name-part-type="species" reg="neurocalyx">neurocalyx</tp:taxon-name-part></tp:taxon-name></italic> (P.G. Farges 1369, P!) <bold>D</bold> syntype of <italic><tp:taxon-name><tp:taxon-name-part taxon-name-part-type="genus" reg="Primula">P.</tp:taxon-name-part><tp:taxon-name-part taxon-name-part-type="species" reg="sinomollis">sinomollis</tp:taxon-name-part></tp:taxon-name></italic> (Forrest, G.5523, E!) <bold>E</bold><italic><tp:taxon-name><tp:taxon-name-part taxon-name-part-type="genus" reg="Primula">P.</tp:taxon-name-part><tp:taxon-name-part taxon-name-part-type="species" reg="yanbianensis">yanbianensis</tp:taxon-name-part></tp:taxon-name></italic><bold>F</bold><italic><tp:taxon-name><tp:taxon-name-part taxon-name-part-type="genus" reg="Primula">P.</tp:taxon-name-part><tp:taxon-name-part taxon-name-part-type="species" reg="longipilosa">longipilosa</tp:taxon-name-part></tp:taxon-name></italic><bold>G</bold><italic><tp:taxon-name><tp:taxon-name-part taxon-name-part-type="genus" reg="Primula">P.</tp:taxon-name-part><tp:taxon-name-part taxon-name-part-type="species" reg="neurocalyx">neurocalyx</tp:taxon-name-part></tp:taxon-name></italic><bold>H</bold><italic><tp:taxon-name><tp:taxon-name-part taxon-name-part-type="genus" reg="Primula">P.</tp:taxon-name-part><tp:taxon-name-part taxon-name-part-type="species" reg="sinomollis">sinomollis</tp:taxon-name-part></tp:taxon-name></italic>. <bold>E, G, H</bold> photographed by Z.K. Wu from their type locality, <bold>F</bold> photographed by Li Chen from its type locality.</p></caption><graphic xmlns:xlink="http://www.w3.org/1999/xlink" xlink:href="phytokeys-252-109_article-140026__-g003.jpg" position="float" orientation="portrait" xlink:type="simple" id="oo_1251378.jpg"><uri content-type="original_file" xlink:type="simple">https://binary.pensoft.net/fig/1251378</uri></graphic></fig></tp:treatment-sec><tp:treatment-sec sec-type="material" id="SECID0EGNAE"><title>Type.</title><p>China • Sichuan: Panzhihua City, Yanbian County, Yongxing Town.<named-content xmlns:xlink="http://www.w3.org/1999/xlink" content-type="dwc:verbatimCoordinates" xlink:type="simple"><named-content content-type="geo-json" specific-use="{&#34;type&#34;:&#34;Point&#34;,&#34;coordinates&#34;:[101.404931,27.075819]}" id="NCID0EPNAE" xlink:type="simple"> 27°4'32.95"N, 101°24'17.75"E</named-content></named-content>, 1530 m alt., 28 June 2017 (fl.), <italic>Zhikun WU &amp; Lei Cai</italic>, L.Cai2017070; 15 July 2020 (fl.), <italic>Zhikun WU</italic>, ZKWu2020053 (<bold><italic>holotype</italic></bold>: KUN!; <bold><italic>Paratype</italic></bold>: KUN!).</p></tp:treatment-sec><tp:treatment-sec sec-type="description" id="SECID0E5NAE"><title>Description.</title><p>A perennial herb with a short and usually inconspicuous rhizome and numerous robust fibrous roots, densely covered throughout with multicellular hairs. <bold><italic>Leaves</italic></bold> all rising from the root, forming a rosette, leaves including the petiole 10–25 cm long, petiole 5–18 cm, clothed with long spreading soft multicellular hairs, slightly sheathed at the base; leaf blade suborbicular to reniform, 4–12 cm long, 3–10 cm wide, apex obtuse, base cordate to deeply cordate, the leaf margin is undulate and lobed, the upper surface of the leaf sparsely septate hairs, while the lower surface covered with multicellular hairs along all the veins, mid-rib and 4, 5 pairs of pinnate lateral veins slightly impressed above, prominent below, reticulation open and rather feebly developed. <bold><italic>Scapes</italic></bold> 6–13 cm long, 1, 2 rising from the middle of the rosette leaves, shorter than leaves, densely covered with long soft multicellular hairs, carrying 1, 2 superposed umbels each with 3–5 flowers. <bold><italic>Bracts</italic></bold> broadly ovoid, 3–6 mm long, usually shorter than half of the pedicel, with long soft multicellular hairs. <bold><italic>Pedicel</italic></bold> 1, 2 cm, with a dense covering of long multicellular hairs. <bold><italic>Flower</italic></bold> heterostylous. <bold><italic>Calyx</italic></bold> narrowly campanulate to campanulate, 6–8 mm long, covered with long multicellular hairs abaxially, inner surface glabrous, cut to middle, lobes broadly ovate, with 3–5 prominent veins, apex with short cusp. <bold><italic>Corolla</italic></bold> rose to pink, tube 1.2–1.8 cm long, with long soft multicellular hairs outside, limb 1.5–2 cm in diameter, lobes obcordate, 6–8 mm in diameter, with prominent veins from yellow mouth, apex deeply emarginate. <bold><italic>Pin flowers</italic></bold>: tube 1.2–1.5 cm long, style 10–12 mm long, stamens at ca. 3 mm above the base of corolla tube; <bold><italic>thrum flowers</italic></bold>: tube 1.2–1.8 cm long, style 3–5 mm long, stamens at 2/3 length of corolla tube, ca. 10–12 mm above the base of corolla tube. Ovary globose (Figs <xref ref-type="fig" rid="F1">1</xref>, <xref ref-type="fig" rid="F2">2</xref>). <bold><italic>Capsule</italic></bold> unknown.</p></tp:treatment-sec><tp:treatment-sec sec-type="distribution" id="SECID0EPPAE"><title>Distribution and habitat.</title><p>This new species is currently only known from the type locality near Qingyi Road, Yongxing Town, Yanbian County, Panzhihua City, Sichuan Province, China and is mostly found on grassy slopes along the valley forest margin, at altitudes of 1500–1650 m (Fig. <xref ref-type="fig" rid="F1">1</xref>; Map <xref ref-type="fig" rid="F4">1</xref>).</p><fig id="F4" position="float" orientation="portrait"><object-id xmlns:xlink="http://www.w3.org/1999/xlink" content-type="doi" xlink:type="simple">10.3897/phytokeys.252.140026.map1</object-id><object-id xmlns:xlink="http://www.w3.org/1999/xlink" content-type="arpha" xlink:type="simple">3916ACD3-C996-57C7-8984-A0FA490E3440</object-id><label>Map 1.</label><caption><p>Location of the distribution of <italic><tp:taxon-name><tp:taxon-name-part taxon-name-part-type="genus" reg="Primula">Primula</tp:taxon-name-part><tp:taxon-name-part taxon-name-part-type="species" reg="yanbianensis">yanbianensis</tp:taxon-name-part></tp:taxon-name></italic> in Yanbian County, Sichuan.</p></caption><graphic xmlns:xlink="http://www.w3.org/1999/xlink" xlink:href="phytokeys-252-109_article-140026__-g004.jpg" position="float" orientation="portrait" xlink:type="simple" id="oo_1251379.jpg"><uri content-type="original_file" xlink:type="simple">https://binary.pensoft.net/fig/1251379</uri></graphic></fig></tp:treatment-sec><tp:treatment-sec sec-type="phenology" id="SECID0EVQAE"><title>Phenology.</title><p>Flowering occurs from June to July.</p></tp:treatment-sec><tp:treatment-sec sec-type="etymology" id="SECID0E1QAE"><title>Etymology.</title><p>The specific epithet of the new species is taken from the Chinese Pinyin “yanbian”, the name of the county in south-western Sichuan, China, where the type specimen was collected (Map <xref ref-type="fig" rid="F4">1</xref>).</p></tp:treatment-sec><tp:treatment-sec sec-type="Vernacular name" id="SECID0EERAE"><title>Vernacular name.</title><p>Chinese mandarin: yan bian bao chun (盐边报春).</p></tp:treatment-sec><tp:treatment-sec sec-type="conservation status" id="SECID0EJRAE"><title>Conservation status.</title><p>This new species is a rare species with a restricted distribution. Currently, only one population with less than 150 individuals has been found in the type locality. We have observed a steady decline in the territory area of the habitat due to road construction and grazing, based on the latter two field expeditions conducted in 2020 and 2024. Therefore, in combination with the information currently available and in accordance with the guidelines for the use of the IUCN Red List Categories and Criteria (<xref ref-type="bibr" rid="B7">IUCN 2024</xref>), the conservation status of this new species has been assessed as ‘Critically Endangered’ (<abbrev xmlns:xlink="http://www.w3.org/1999/xlink" xlink:title="Critically Endangered" id="ABBRID0ETRAE" xlink:type="simple">CR</abbrev> B1ab(i, iii)).</p></tp:treatment-sec><tp:treatment-sec sec-type="material" id="SECID0EXRAE"><title>Additional specimens examined</title><p><bold>(<italic>paratypes</italic>).</bold> • The same locality as holotype, 18 June 2024, <italic>Tian Shuai</italic>, TSh 2024045 (KUN!).</p></tp:treatment-sec><ref-list><ref id="B7"><mixed-citation xmlns:xlink="http://www.w3.org/1999/xlink" xlink:type="simple">IUCN (<year>2024</year>) Guidelines for Using the IUCN Red List Categories and Criteria. Version 16. Prepared by the Standards and Petitions Committee. [Accessed on 13 September 2024]</mixed-citation></ref></ref-list></tp:taxon-treatment>
